# Supplementary material for: Neuromodulation of Nestmate Recognition Decisions by Pavement Ants
Source: PLoS One. 2016 Nov 15;11(11):e0166417. doi: 10.1371/journal.pone.0166417 (PMC5112987; doi:10.1371/journal.pone.0166417)
Supplement: S1 Data — (XLSX) [file pone.0166417.s001.xlsx]

## Sheet: Figure 1A
Ratio	Number of Trials In Which Fighting Occurred
1:1	3
2:2	8
3:3	10
4:4	11
5:5	13
6:6	15
7:7	17
8:8	17
9:9	17
10:10	17
# nestmates:# non-nestmates	Proportion Fighting Trial 1	Proportion Fighting Trial 2	Proportion Fighting Trial 3	Proportion Fighting Trial 4	Proportion Fighting Trial 5	Proportion Fighting Trial 6	Proportion Fighting Trial 7	Proportion Fighting Trial 8	Proportion Fighting Trial 9	Proportion Fighting Trial 10	Proportion Fighting Trial 11	Proportion Fighting Trial 12	Proportion Fighting Trial 13	Proportion Fighting Trial 14	Proportion Fighting Trial 15	Proportion Fighting Trial 16	Proportion Fighting Trial 17	Proportion Fighting Trial 18	Mean	Total Number of Ants	SEM	SD
1:1	0	0	1	0	0	0	0	0	0	1	1	0	0	0	0	0	0	0	0.166667	2	0.0903877	0.383482
2:2	0.5	0	0.5	0.5	1	0	0	0	0.5	0	0.5	0.25	1	0	0	0	0	0	0.263889	4	0.0820296	0.348022
3:3	0.333333	0	0	0	0.333333	0.333333	0.666667	0	0.333333	0.666667	0.333333	0.333333	0.833333	0	0	0.666667	0	0	0.268519	6	0.0675579	0.286624
4:4	0.75	0	0.625	0	0.625	0.75	0.5	0	0	0.25	0.75	0.75	0.5	0	0.5	0.5	0	0	0.361111	8	0.0755487	0.320526
5:5	0.6	0	0	0	0.6	0.7	0.3	0	0.6	0.6	0.6	0.6	0.9	0.2	0.6	0.4	0	0.3	0.388889	10	0.0694934	0.294836
6:6	0.75	0.416667	0.166667	0	0.833333	0.666667	0.166667	0	0.666667	0.583333	0.666667	0.666667	0.583333	0.25	0.75	0.666667	0.166667	0	0.444444	12	0.0696891	0.295666
7:7	0.642857	0.142857	0.357143	0.357143	0.714286	0.928571	0.142857	0	0.5	0.714286	1	0.857143	0.928571	0.357143	0.714286	0.642857	0.142857	0.142857	0.515873	14	0.0754153	0.31996
8:8	0.75	0.625	0.375	0.625	0.875	0.75	0.9375	0	0.9375	0.875	0.9375	0.9375	0.9375	0.4375	0.6875	0.5625	0.125	0.125	0.638889	16	0.0731449	0.310327
9:9	0.444444	0.666667	0.333333	0.666667	0.777778	0.833333	0.777778	0	1	0.833333	0.888889	0.888889	0.833333	0.444444	0.722222	0.388889	0.666667	0.166667	0.62963	18	0.06462	0.274159
10:10	0.8	0.7	0.35	0.75	0.85	0.75	0.85	0	0.9	0.85	1	0.95	0.95	0.85	0.85	0.4	0.6	0.1	0.694444	20	0.0689426	0.292499

## Sheet: Figure 1B
Ant Density	Number of Interactions
0.0352423	10
0.0352423	3
0.0352423	5
0.0352423	4
0.0352423	9
0.0352423	9
0.0352423	9
0.0704846	10
0.0704846	8
0.0704846	9
0.0704846	14
0.0704846	19
0.0704846	15
0.0704846	10
0.105727	14
0.105727	14
0.105727	11
0.105727	20
0.105727	19
0.105727	24
0.105727	18
0.140969	21
0.140969	12
0.140969	16
0.140969	37
0.140969	21
0.140969	24
0.176211	15
0.176211	16
0.176211	26
0.176211	14
0.176211	30
0.176211	25
0.176211	39
0.352423	18
0.352423	25
0.352423	13
0.352423	38
0.352423	45
0.352423	47
0.352423	26

## Sheet: Figure 2A
Isolated	Nestmate	Non-nestmate
4.42851	2.4583	4.58286
4.1252	5.3849	4.72678
3.74566	8.89033	2.08422
3.63686	11.1575	5.31651
5.09981	5.79262	3.48828
4.80492	5.46403	5.8961
3.79507	10.178	6.28194
3.80324	5.21015	2.86267
3.97859	3.62596	3.59517
6.57783	9.57388
4.2374	4.3154
4.00786

## Sheet: Figure 2B
Isolated	Nestmate	Non-nestmate
2.50853	7.02886	5.66496
3.91082	4.11961	2.7084
4.40186	4.77719	4.55031
4.63667	8.16621	5.10418
6.20039	8.02453	3.49108
5.6303	7.43885	3.14028
4.34663	4.67667	2.28721
3.70641	6.32835	5.1442
3.80346	7.33804	4.31871
3.2635	7.93571	3.2616
3.93891	7.15255	6.95632
4.329		3.29202

## Sheet: Figure 2C
Isolated	NM-beads	NON-NM Beads
4.42851	5.22323	4.35078
4.1252	6.01218	5.33568
3.74566	6.67678	4.16861
3.63686	4.84728	5.13171
5.09981	5.77757	3.21185
4.80492	6.08911	4.0511
3.79507	5.77369	5.59577
3.80324	5.53658	5.96241
3.97859	5.20545	4.33783
6.57783	7.28686	6.99467
4.2374	5.24351	5.18775
4.00786	4.2102	5.14702

## Sheet: Figure 2D
Isolated	NM-beads	NON-NM beads
2.50853	4.28123	4.74358
3.91082	4.37556	4.1312
4.40186	5.67081	3.40588
4.63667	4.28315	3.45425
6.20039	5.38716	4.54432
5.6303	4.7271	3.29368
4.34663	5.7889	4.40908
3.70641	4.58453	3.57113
3.80346	4.88321	4.65818
3.2635	6.14575	4.35614
3.93891	4.33477	3.89982
4.329	5.26672	5.4539

## Sheet: Figure 3
	Fought	Did Not Fight
Social Nestmate vs Social Nestmate	0	20
Isolated Nestmate vs Isolated Nestmate	0	20
Isolated Nestmate vs Isolated Non-Nestmate	5	15
Isolated Nestmate vs Isolated Non-Nestmate + 20mg DA	17	3
Social Nestmate vs Social Non-Nestmate	19	1

## Sheet: Figure 4
Treatment	Number of Ants (out of 10) that Fought
Blank	0
Nestmate CHC Beads	3
Non-Nestmate CHC Beads	0

## Sheet: Figure 5A
Isolated	Nestmate	Non-Nestmate
1.23976	4.15829	3.47172
3.42031	10.0572	1.84757
2.50976	8.73028	1.92708
3.965	7.91465	1.71893
3.233	13.0428	2.99961
4.45421	7.97597
2.87293	7.82581
7.19292
4.57797

## Sheet: Figure 5B
				Isolated	Nestmate	Non-nestmate
				5.09921	18.0011	3.4465
				2.4184	6.68813	11.2719
				2.77787	9.15148	2.46139
				2.06267	8.26611	3.63411
				4.758	4.02639	8.67156
				2.31732	5.99833
				2.6962	6.97527
				4.79248	11.0087
				4.60625
				6.14956

[truncated: 6 more sheets: Figure 5C, Figure 5D, Figure 6A, Figure 6B, Figure 6C, Figure 6D]
